# Supplementary material for: Toxicological and biochemical analyses demonstrate no toxic effect of Bt maize on the Folsomia candida
Source: PLoS One. 2020 May 6;15(5):e0232747. doi: 10.1371/journal.pone.0232747 (PMC7202630; doi:10.1371/journal.pone.0232747)
Supplement: S1 Table — (XLSX) [file pone.0232747.s001.xlsx]

## Sheet:  number 
		10d	20d	30d	40d	50d	60d	70d	80d	90d	40d	50d	60d	70d	80d	90d
	Repeat	adult	adult	adult	adult	adult	adult	adult	adult	adult	eggs and larvae	eggs and larvae	eggs and larvae	eggs and larvae	eggs and larvae	eggs and larvae
IE09S034	1	10	10	10	10	10	9	9	9	8	46	85	99	105	100	97
	2	9	9	9	9	9	9	9	8	8	68	100	130	135	127	124
	3	8	8	8	7	7	7	7	7	7	35	60	80	95	95	94
	4	9	8	8	8	8	8	7	7	7	75	130	155	145	134	125
	5	10	10	10	10	10	10	9	9	8	45	87	110	121	120	116
	6	10	10	9	9	9	9	9	9	9	50	80	120	136	127	121
	7	10	10	9	9	8	8	8	8	8	38	70	80	90	95	85
	8	9	9	8	8	8	8	7	7	7	26	47	85	90	90	86
	9	10	10	8	8	8	8	7	6	6	75	95	117	121	128	116
	10	10	10	9	9	9	9	9	9	9	58	88	121	137	121	118
	11	10	9	9	9	9	9	9	9	8	47	63	95	107	100	95
	12	9	9	9	9	9	9	9	9	8	60	77	85	96	85	81
	13	10	10	10	9	9	9	9	9	8	40	55	67	74	68	74
	14	9	9	9	8	8	8	8	7	7	58	77	89	99	80	74
	15	9	9	9	9	9	8	8	8	8	57	87	105	110	100	97
	16	10	9	9	9	9	8	8	8	7	37	59	88	90	90	84
	17	10	9	9	8	6	6	6	6	6	55	80	125	118	110	100
	18	10	10	9	8	8	6	6	5	5	41	60	89	96	90	73
	19	7	7	5	5	5	5	4	4	4	45	56	83	95	89	62
	20	9	9	9	8	7	6	6	6	6	16	32	75	90	79	68
	21	10	9	9	9	8	8	8	8	7	52	73	122	137	110	102
	22	10	10	10	10	9	9	9	9	9	40	60	83	95	90	78
	23	8	8	8	8	7	6	6	6	6	76	90	130	127	117	107
	24	9	9	9	9	9	8	8	7	7	70	89	125	129	114	95
	25	10	10	10	9	9	8	7	7	7	60	75	90	96	92	74
	26	8	8	8	8	8	8	7	7	6	50	70	126	120	126	112
	27	10	9	9	7	6	6	6	5	5	35	55	79	97	95	85
	28	8	8	7	7	7	7	6	6	6	60	88	127	140	120	108
	29	9	9	9	9	8	8	7	7	6	78	100	120	126	106	94
	30	9	9	8	8	7	5	5	5	5	65	83	125	120	115	97
	average	9.3	9.1	8.73333	8.43333	8.1	7.73333	7.43333	7.23333	6.93333	51.9333	75.7	104.167	111.233	103.767	94.7333
	standard deviation	0.83666	0.803012	1.01483	1.04	1.18467	1.31131	1.38174	1.45468	1.28475	15.4293	19.3447	22.1423	19.2384	17.206	17.6439
	standard error	0.152753	0.146609	0.185282	0.189878	0.216291	0.239412	0.252269	0.265587	0.234562	2.817	3.53184	4.04261	3.51244	3.14138	3.22131
Zong31	1	10	10	10	10	10	9	9	9	8	50	73	85	89	90	80
	2	10	10	10	10	9	9	9	8	8	79	120	146	160	150	138
	3	8	8	8	7	7	7	7	7	6	40	50	76	80	80	76
	4	8	8	8	8	8	8	7	7	7	80	118	145	159	163	150
	5	10	10	10	10	10	10	9	9	9	75	100	120	121	132	121
	6	10	10	10	10	10	9	9	9	9	67	92	130	134	120	108
	7	10	10	9	9	8	8	8	8	8	50	73	98	105	100	96
	8	10	9	8	8	8	8	7	7	7	16	28	55	60	75	68
	9	10	10	7	7	7	7	7	6	6	60	76	88	90	95	85
	10	10	10	10	10	10	10	10	9	9	68	86	120	130	123	110
	11	10	10	10	10	10	9	9	9	9	47	63	95	108	110	104
	12	10	10	10	9	9	9	9	9	8	70	78	90	106	100	96
	13	10	10	10	10	10	10	10	10	9	40	42	67	89	90	85
	14	8	8	8	8	8	8	8	7	7	58	68	89	100	110	100
	15	9	9	9	9	9	8	8	8	8	60	78	90	105	100	95
	16	9	9	8	8	8	8	8	8	8	46	57	80	90	95	85
	17	10	9	9	8	6	6	6	6	6	60	80	125	140	128	116
	18	9	9	6	6	6	6	6	5	5	30	42	78	90	95	84
	19	7	7	5	5	5	5	4	4	4	45	47	73	90	85	74
	20	8	8	8	7	7	6	6	6	6	26	42	80	100	106	100
	21	9	9	9	9	8	8	8	8	8	50	73	130	132	127	116
	22	10	10	10	10	10	10	9	9	9	42	52	83	85	95	92
	23	8	8	8	8	7	6	6	6	6	60	62	100	101	108	104
	24	9	9	9	9	9	8	8	7	7	75	82	110	110	120	110
	25	10	10	10	10	9	8	8	7	7	50	52	75	79	85	72
	26	8	8	8	8	8	8	7	7	7	64	75	116	120	117	102
	27	7	7	7	7	6	6	6	5	5	45	53	72	85	90	78
	28	8	8	7	7	7	7	6	6	6	69	85	127	120	115	100
	29	8	8	8	8	8	8	7	7	7	80	100	130	130	137	121
	30	6	6	6	6	5	5	5	5	5	75	83	115	100	108	95
	average	8.96667	8.9	8.5	8.36667	8.06667	7.8	7.53333	7.26667	7.13333	55.9	71	99.6	106.933	108.3	98.7
	standard deviation	1.15917	1.12495	1.4081	1.42595	1.52978	1.44795	1.47936	1.50707	1.4077	16.5849	22.3113	24.699	23.6671	20.6701	19.126
	standard error	0.211635	0.205387	0.257084	0.260342	0.279299	0.264358	0.270093	0.275152	0.257009	3.02797	4.07346	4.5094	4.32101	3.77382	3.49191
Bt799	1	9	9	9	9	9	8	8	8	8	60	85	99	105	100	95
	2	10	10	10	10	8	8	8	8	8	59	89	136	142	135	127
	3	10	8	8	7	7	7	7	7	6	69	85	126	137	127	118
	4	8	8	8	8	8	8	7	7	7	67	102	145	145	121	115
	5	9	9	9	9	9	9	9	9	9	70	105	125	137	127	117
	6	10	10	10	10	10	9	8	8	8	56	90	118	127	125	113
	7	9	9	9	9	8	8	8	8	8	50	83	98	106	96	85
	8	10	10	9	9	9	9	7	7	7	16	34	65	85	74	70
	9	10	10	9	9	9	9	8	8	7	56	87	99	115	105	94
	10	10	10	9	9	9	9	9	9	9	66	89	132	148	126	108
	11	10	10	10	10	10	9	9	9	9	57	66	93	128	113	95
	12	10	10	10	10	10	10	9	9	8	77	99	143	140	128	103
	13	9	9	9	9	8	8	8	8	8	44	65	87	97	85	80
	14	10	10	10	9	9	9	9	9	8	58	74	89	109	100	89
	15	10	9	9	8	8	8	8	8	8	52	70	95	116	100	85
	16	9	9	8	8	7	7	7	7	7	44	57	79	95	84	80
	17	10	10	10	9	9	8	8	8	6	56	88	121	137	115	106
	18	9	9	9	9	9	9	9	9	9	43	64	78	89	80	79
	19	8	8	8	7	7	7	7	6	6	65	77	90	114	104	103
	20	10	10	10	9	9	9	9	8	8	26	44	87	99	89	78
	21	8	8	8	8	8	8	8	8	8	51	77	128	137	125	115
	22	9	9	9	9	9	9	8	8	8	51	68	105	127	119	107
	23	9	9	9	8	7	6	6	6	6	67	85	121	135	127	104
	24	9	9	9	9	9	8	8	7	7	77	89	127	135	127	115
	25	9	9	9	9	9	8	8	7	7	55	63	85	96	90	85
	26	10	10	10	10	10	9	9	9	7	64	72	126	134	123	115
	27	8	8	8	8	6	6	6	5	5	45	63	85	99	96	85
	28	9	9	8	8	8	7	6	6	6	46	73	107	116	110	104
	29	10	10	10	9	9	9	8	8	8	75	104	138	147	128	114
	30	8	8	8	8	7	7	7	7	6	65	88	125	137	129	118
	average	9.3	9.2	9.03333	8.76667	8.46667	8.16667	7.86667	7.7	7.4	56.2333	77.8333	108.4	121.133	110.267	100.067
	standard deviation	0.749713	0.761124	0.76489	0.8172	1.04166	0.985527	0.937102	1.05536	1.06997	13.7532	16.7293	22.0932	19.181	17.6067	15.3823
	standard error	0.136878	0.138962	0.139649	0.1492	0.19018	0.179932	0.171091	0.192682	0.195348	2.51098	3.05433	4.03365	3.50196	3.21453	2.80842
Zheng58	1	9	9	9	9	9	9	8	8	8	45	72	85	90	85	80
	2	10	10	10	10	10	9	9	8	8	59	110	136	142	135	130
	3	9	9	9	9	9	7	7	7	6	45	65	88	96	90	86
	4	8	8	8	8	7	7	7	7	7	70	120	145	140	136	128
	5	10	10	9	9	9	9	9	9	9	60	110	130	136	120	115
	6	10	10	10	9	9	9	9	9	9	45	92	137	128	117	107
	7	10	10	10	10	9	8	8	8	8	48	83	99	117	110	100
	8	9	9	8	8	8	8	7	7	7	26	37	66	85	75	73
	9	10	10	8	8	8	7	7	6	6	35	63	76	96	90	84
	10	10	10	10	9	9	9	9	9	9	60	80	112	132	125	115
	11	10	10	10	10	10	9	9	9	9	37	53	99	118	110	102
	12	10	10	10	9	9	9	9	9	8	55	77	105	128	115	103
	13	10	10	10	10	10	10	10	9	9	44	75	86	94	89	83
	14	9	9	9	9	9	9	9	8	8	38	77	90	128	113	100
	15	8	8	8	8	8	8	8	8	7	56	87	109	132	126	120
	16	10	9	8	8	8	8	8	8	8	46	66	96	127	118	101
	17	10	9	9	8	8	8	8	7	6	75	98	126	136	126	100
	18	9	9	9	9	9	9	9	8	8	30	55	89	94	89	80
	19	10	10	10	9	8	8	8	8	8	55	78	90	110	105	90
	20	9	9	9	9	7	6	6	6	6	26	44	78	85	79	69
	21	9	9	9	9	8	8	8	8	8	36	73	125	135	126	116
	22	10	10	10	10	9	9	9	9	9	44	65	89	97	85	79
	23	9	9	9	8	7	6	6	6	6	67	87	118	125	114	100
	24	10	10	9	9	9	8	8	7	7	88	95	127	134	127	107
	25	10	10	10	10	10	10	9	8	7	65	79	97	105	95	84
	26	9	9	9	9	8	8	7	7	7	64	75	136	143	127	106
	27	8	8	8	8	7	7	7	7	6	55	75	99	110	106	100
	28	9	9	8	8	7	7	6	6	6	37	75	120	132	110	95
	29	10	10	10	9	9	9	8	8	7	78	103	136	142	120	95
	30	8	8	8	7	7	7	7	7	6	36	57	89	95	85	79
	average	9.4	9.33333	9.1	8.83333	8.46667	8.16667	7.96667	7.7	7.43333	50.8333	77.5333	105.933	117.733	108.267	97.5667
	standard deviation	0.723974	0.711159	0.803012	0.791478	0.973204	1.05318	1.0662	0.987857	1.10433	15.7043	19.2492	21.5773	19.3158	17.7666	15.8434
	standard error	0.132179	0.129839	0.146609	0.144503	0.177682	0.192284	0.194661	0.180357	0.201622	2.86721	3.51441	3.93947	3.52656	3.24371	2.89259
