# Supplementary material for: Toxicological and biochemical analyses demonstrate no toxic effect of Bt maize on the Folsomia candida
Source: PLoS One. 2020 May 6;15(5):e0232747. doi: 10.1371/journal.pone.0232747 (PMC7202630; doi:10.1371/journal.pone.0232747)
Supplement: S2 Table — (XLSX) [file pone.0232747.s002.xlsx]

## Sheet: Sheet1
		adult body length(mm)				larval body length(mm)
	Repeat	1	2	3	average	1	2	3	average
IE09S034	1	1.2	1.1	1.3	1.2	0.5	0.6	0.7	0.6
	2	1.2	1.1	1	1.1	0.6	0.5	0.7	0.6
	3	1.2	1.5	1.1	1.26667	0.7	0.5	0.8	0.666667
	4	1.3	1.1	1.1	1.16667	0.5	0.8	0.6	0.633333
	5	1	1.1	1.1	1.06667	0.6	0.7	0.6	0.633333
	6	1.2	1	1	1.06667	0.6	0.7	0.6	0.633333
	7	1.1	1.3	1	1.13333	0.5	0.4	0.6	0.5
	8	1.1	1.2	1.3	1.2	0.5	0.7	0.7	0.633333
	9	1.2	1.2	1.2	1.2	0.4	0.6	0.5	0.5
	10	1.1	1.1	1	1.06667	0.7	0.7	0.6	0.666667
	11	1.2	1	1.2	1.13333	0.6	0.5	0.5	0.533333
	12	1.1	1	1.3	1.13333	0.6	0.5	0.5	0.533333
	13	1.1	1	1.3	1.13333	0.5	0.6	0.7	0.6
	14	1.3	1.3	1.3	1.3	0.7	0.4	0.7	0.6
	15	1.2	1.2	1.2	1.2	0.5	0.4	0.6	0.5
	16	1.2	1.3	1.2	1.23333	0.4	0.5	0.5	0.466667
	17	1.3	1.1	1.2	1.2	0.5	0.6	0.5	0.533333
	18	1.3	1.2	1.1	1.2	0.6	0.4	0.7	0.566667
	19	1.3	1.1	1.1	1.16667	0.5	0.6	0.6	0.566667
	20	1.1	1.2	1	1.1	0.7	0.6	0.6	0.633333
	21	1.2	1	1	1.06667	0.6	0.6	0.5	0.566667
	22	1.1	1.3	1	1.13333	0.6	0.5	0.5	0.533333
	23	1	1.3	1.1	1.13333	0.5	0.7	0.6	0.6
	24	1	1.3	1.2	1.16667	0.6	0.5	0.5	0.533333
	25	1	1.1	1.2	1.1	0.5	0.6	0.6	0.566667
	26	1.4	1.2	1.2	1.26667	0.6	0.5	0.7	0.6
	27	1.3	1.1	1.1	1.16667	0.6	0.4	0.7	0.566667
	28	1.2	1.1	1.3	1.2	0.4	0.7	0.8	0.633333
	29	1.2	1.2	1.3	1.23333	0.4	0.7	0.6	0.566667
	30	1.2	1.3	1.2	1.23333	0.5	0.6	0.6	0.566667
average					1.16556				0.577778
standard deviation					0.0640183				0.052034
standard error					0.0116881				0.00950006
Zong31	1	1.3	1.3	1.1	1.23333	0.7	0.6	0.5	0.6
	2	1.1	1.1	1	1.06667	0.6	0.5	0.5	0.533333
	3	1.1	1.4	1.1	1.2	0.4	0.4	0.5	0.433333
	4	1.1	1	1	1.03333	0.5	0.7	0.6	0.6
	5	1.2	1.3	1.2	1.23333	0.7	0.5	0.6	0.6
	6	1.1	1.1	1	1.06667	0.6	0.6	0.5	0.566667
	7	1	1.2	1.1	1.1	0.4	0.5	0.5	0.466667
	8	1.3	1.2	1.2	1.23333	0.5	0.8	0.7	0.666667
	9	1	1.1	1	1.03333	0.4	0.5	0.5	0.466667
	10	1	1.1	1	1.03333	0.8	0.8	0.8	0.8
	11	1.2	1.1	1	1.1	0.6	0.5	0.7	0.6
	12	1.4	1.1	1.1	1.2	0.5	0.6	0.6	0.566667
	13	1.3	1.2	1.2	1.23333	0.6	0.5	0.6	0.566667
	14	1.1	1.1	1	1.06667	0.7	0.5	0.5	0.566667
	15	1.4	1.2	1.1	1.23333	0.6	0.6	0.5	0.566667
	16	1.2	1.1	1.1	1.13333	0.5	0.7	0.6	0.6
	17	1	1.3	1.5	1.26667	0.5	0.6	0.6	0.566667
	18	1.2	1.3	1.2	1.23333	0.7	0.5	0.7	0.633333
	19	1.2	1	1.2	1.13333	0.4	0.4	0.5	0.433333
	20	1	1.1	1.1	1.06667	0.5	0.7	0.6	0.6
	21	1.1	1.2	1.5	1.26667	0.4	0.7	0.4	0.5
	22	1.1	1.3	1.2	1.2	0.5	0.8	0.6	0.633333
	23	1.1	1.1	1.3	1.16667	0.6	0.7	0.5	0.6
	24	1.3	1.3	1.3	1.3	0.7	0.6	0.6	0.633333
	25	1.2	1.1	1.1	1.13333	0.6	0.7	0.6	0.633333
	26	1	1	1.3	1.1	0.6	0.6	0.7	0.633333
	27	1	1.2	1.5	1.23333	0.6	0.6	0.7	0.633333
	28	1.2	1	1.3	1.16667	0.5	0.6	0.8	0.633333
	29	1.3	1	1.1	1.13333	0.6	0.5	0.7	0.6
	30	1.4	1.1	1.2	1.23333	0.7	0.5	0.7	0.633333
average					1.16111				0.585556
standard deviation					0.0802693				0.0741146
standard error					0.0146551				0.0135314
Bt799	1	1.3	1.2	1.3	1.26667	0.6	0.4	0.5	0.5
	2	1.2	1.1	1.1	1.13333	0.6	0.6	0.4	0.533333
	3	1.1	1.1	1.2	1.13333	0.6	0.4	0.5	0.5
	4	1.4	1.4	1.1	1.3	0.7	0.5	0.5	0.566667
	5	1.1	1.1	1.3	1.16667	0.4	0.7	0.8	0.633333
	6	1.2	1.1	1	1.1	0.7	0.6	0.5	0.6
	7	1.5	1.1	1.1	1.23333	0.4	0.6	0.5	0.5
	8	1.1	1.3	1.1	1.16667	0.6	0.7	0.5	0.6
	9	1.2	1.1	1.1	1.13333	0.4	0.5	0.5	0.466667
	10	1.1	1.1	1.2	1.13333	0.4	0.6	0.4	0.466667
	11	1.2	1.3	1.3	1.26667	0.5	0.6	0.6	0.566667
	12	1.2	1.1	1.2	1.16667	0.5	0.5	0.5	0.5
	13	1.1	1.3	1.1	1.16667	0.6	0.6	0.4	0.533333
	14	1.4	1.3	1.1	1.26667	0.6	0.6	0.5	0.566667
	15	1.3	1.2	1.3	1.26667	0.5	0.7	0.6	0.6
	16	1.3	1.1	1.3	1.23333	0.7	0.5	0.4	0.533333
	17	1.3	1	1.3	1.2	0.6	0.7	0.6	0.633333
	18	1.2	1	1.1	1.1	0.8	0.6	0.5	0.633333
	19	1.1	1.2	1	1.1	0.5	0.5	0.6	0.533333
	20	1	1.2	1	1.06667	0.5	0.6	0.6	0.566667
	21	1	1.3	1.1	1.13333	0.4	0.7	0.5	0.533333
	22	1	1.1	1	1.03333	0.5	0.7	0.6	0.6
	23	1.3	1.1	1.2	1.2	0.6	0.6	0.7	0.633333
	24	1.3	1.1	1.2	1.2	0.6	0.4	0.4	0.466667
	25	1.3	1.2	1.1	1.2	0.6	0.5	0.6	0.566667
	26	1.2	1.1	1.1	1.13333	0.7	0.6	0.6	0.633333
	27	1.4	1.3	1.3	1.33333	0.5	0.6	0.5	0.533333
	28	1.5	1.4	1.2	1.36667	0.6	0.5	0.7	0.6
	29	1.3	1.2	1.3	1.26667	0.5	0.5	0.6	0.533333
	30	1.2	1.3	1.1	1.2	0.7	0.6	0.5	0.6
average					1.18889				0.557778
standard deviation					0.0794296				0.0531991
standard error					0.0145018				0.00971278
Zheng58	1	1.1	1.4	1.2	1.23333	0.7	0.5	0.5	0.566667
	2	1.1	1	1.2	1.1	0.7	0.5	0.5	0.566667
	3	1	1.1	1	1.03333	0.7	0.6	0.6	0.633333
	4	1.1	1	1	1.03333	0.6	0.7	0.8	0.7
	5	1.5	1.1	1	1.2	0.6	0.5	0.8	0.633333
	6	1.1	1	1.1	1.06667	0.3	0.6	0.8	0.566667
	7	1.2	1.1	1.2	1.16667	0.4	0.7	0.7	0.6
	8	1.4	1.2	1.3	1.3	0.5	0.8	0.5	0.6
	9	1.1	1.2	1.1	1.13333	0.4	0.5	0.4	0.433333
	10	1.1	1.1	1.1	1.1	0.4	0.4	0.5	0.433333
	11	1	1.3	1.3	1.2	0.6	0.5	0.6	0.566667
	12	1.3	1.4	1.3	1.33333	0.5	0.6	0.5	0.533333
	13	1.1	1.3	1.2	1.2	0.6	0.6	0.7	0.633333
	14	1.3	1.3	1.3	1.3	0.4	0.7	0.4	0.5
	15	1.4	1.2	1.4	1.33333	0.5	0.6	0.6	0.566667
	16	1.2	1.4	1.2	1.26667	0.6	0.5	0.6	0.566667
	17	1.3	1.2	1.3	1.26667	0.5	0.7	0.7	0.633333
	18	1.3	1.3	1.2	1.26667	0.5	0.4	0.5	0.466667
	19	1.3	1.4	1.1	1.26667	0.4	0.6	0.6	0.533333
	20	1.2	1.3	1	1.16667	0.6	0.5	0.7	0.6
	21	1.2	1.4	1	1.2	0.6	0.6	0.6	0.6
	22	1.1	1.2	1	1.1	0.5	0.7	0.5	0.566667
	23	1.1	1.1	1.2	1.13333	0.7	0.4	0.5	0.533333
	24	1	1.3	1.3	1.2	0.6	0.6	0.5	0.566667
	25	1.4	1.2	1.2	1.26667	0.5	0.5	0.6	0.533333
	26	1.3	1.4	1.2	1.3	0.7	0.7	0.7	0.7
	27	1.4	1.3	1.1	1.26667	0.5	0.6	0.7	0.6
	28	1.3	1.1	1.3	1.23333	0.7	0.6	0.8	0.7
	29	1.2	1.1	1.4	1.23333	0.6	0.6	0.7	0.633333
	30	1.3	1.2	1.1	1.2	0.6	0.7	0.6	0.633333
average					1.20333				0.58
standard deviation					0.0850287				0.0681445
standard error					0.0155241				0.0124414
